# Supplementary material for: Maize pollen carry bacteria that suppress a fungal pathogen that enters through the male gamete fertilization route
Source: Front Plant Sci. 2024 Jan 10;14:1286199. doi: 10.3389/fpls.2023.1286199 (PMC10806238; doi:10.3389/fpls.2023.1286199)
Supplement: Supplementary Figure 1 — Summary of the taxonomy of cultured bacteria from pollen of diverse American maize grown in a common field at the phylum, class, and OTU level. (A) Diagrammatic sketch of the taxonomies (full-length 16S RNA) of the pollen-associated bacteria based on phylum and class. (B) Maximum likelihood (ML) phylogenetic tree of pollen-associated bacteria cultured from different host maize accessions based on unique operational taxonomic units (OTUs). Bootstrap values are indicated above the branches. [file DataSheet_1.zip]

Archive with 8 entries (8 files):
- Supplementary Figure S1.JPEG
- Supplementary Figure S2.JPEG
- Supplementary Figure S3.JPEG
- Supplementary Figure S4.JPEG
- Supplementary Figure S5.JPEG
- Supplementary Methods.docx
- Supplementary Table S1.XLSX
- Supplementary Tables S2 to S6.docx
