# Supplementary material for: Maize pollen carry bacteria that suppress a fungal pathogen that enters through the male gamete fertilization route
Source: Front Plant Sci. 2024 Jan 10;14:1286199. doi: 10.3389/fpls.2023.1286199 (PMC10806238; doi:10.3389/fpls.2023.1286199)
Supplement: Supplementary Figure 1 — Summary of the taxonomy of cultured bacteria from pollen of diverse American maize grown in a common field at the phylum, class, and OTU level. (A) Diagrammatic sketch of the taxonomies (full-length 16S RNA) of the pollen-associated bacteria based on phylum and class. (B) Maximum likelihood (ML) phylogenetic tree of pollen-associated bacteria cultured from different host maize accessions based on unique operational taxonomic units (OTUs). Bootstrap values are indicated above the branches. [file DataSheet_1.zip › Supplementary Table S1.XLSX]

## Sheet: Supplementary Table S1
Table S1. Additional information about the maize accessions selected for this study, including their origin, geographic distribution, altitude and rainfall classification, accession numbers, their human use, and the reason for selection.
Maize Accessions	Category	Seed Origin1	Latitude	Longitude	Altitude2	Rainfall3	Accession ID	Population4	Sub-Population7	Reason for Study Inclusion	Mega-Geography8	Human Seed Use
Cristalino de Chihuahua	Landrace	Mexico (SMO)	29.37	-107.73	Highland	Dry	CIMMYTMA 7961	Mexico-South Andes (G1)	Northern Mexico (g1)	Short season maize	Mexico-Guatemala	Tortillas
Chapalote	Landrace, Primitive	Mexico (SMO)	24.86	-107.42	Lowland	Moderate	NSL 2833	Mexico-South Andes (G1)	Northern Mexico (g1)	Contineously growing for more than 2000 years	Mexico-Guatemala	Popcorn
Jala	Landrace	Mexico (SMO)	21.09	-104.43	Mid-altitude	Moderate	CIMMYTMA 2246	Mexico-South Andes (G1)	Northern Mexico (g1)	Largest ears of any maize	Mexico-Guatemala	Tortillas
Canilla	Landrace	Cuba	20.9	-76.25	Lowland	Moderate	CIMMYTMA 5393	Mesoamerica lowland (G2)	Tropical lowland (g4)	Have high shelling percentage	Mesoamerica lowland	Tortillas making
Nal-Tel	Landrace, Primitive	Mexico (S/SW)	20.25	-89.65	Lowland	Dry	CIMMYTMA 2357	Mesoamerica lowland (G2)	Mex/Guat/Vir IS/Ven (g5)5	Having smallest seed, adapted to calcareous soil	Mexico-Guatemala	Popcorn
Palomero Toluqueno	Landrace, Primitive	Mexico (CV)	19.283	-99.667	Highland	Wet	CIMMYTMA 6756	Mexico-South Andes (G1)	Central Mexico (g2)	Resistant to drought and pests	Mexico-Guatemala	Popcorn
Zea mays ssp. mexicana	Wild	Mexico	19.16	-98.55	Highland	Moderate	PI 566680	Teosinte	Minor ancestor of modern corn	Minor ancestor of modern corn, drought tolerant		None
Zea mays ssp. parviglumis	Major wild ancestor	Mexico	18.24	-99.54	Lowland	Dry	Ames 218261	Teosinte	Major ancestor of modern corn	Major ancestor of modern corn		None
Vandeno	Landrace	Mexico (S/SW)	17.52	-101.28	Mid-altitude	Moderate	CIMMYTMA 177	Mesoamerica lowland (G2)	Mex/Guat/Vir IS/Ven (g5)	Resistant to alfatoxin produced by Aspergillus flavus	Mesoamerica lowland	Tortillas
Zapalote Chico	Landrace	Mexico (S/SW)	16.217	-93.889	Lowland	Moderate	CIMMYTMA 10473	Mesoamerica lowland (G2)	Mex/Guat/Vir IS/Ven (g5)	Resistant to corn earworm due to Maysin in silks	Mexico-Guatemala	Tortillas, bread, molitos
Oloton	Landrace	Guatemala	14.633	-90.517	Highland	Moderate	CIMMYTMA 2510	Mesoamerica lowland (G2)	Mex/Guat/Vir IS/Ven (g5)	Have outstanding vigor, acid soil tolerant	Northeast South America (Northern Territory)	Tortillas
Confite Morocho	Landrace, Primitive	Peru	-12.77	-75.03	Highland	Wet	CIMMYTMA 8381	South American-Andean (G3)	Highland Andes (g12)	Small-eared popcorn	South America-Andean Region	Popcorn
Cateto Nortista	Landrace	Brazil	-16.667	-49.255	Mid-altitude	Wet	CIMMYTMA 26373	Mesoamerica lowland (G2)	Greater/Lesser Antilles (g7)	Late flowering landrace	Northeast South America (Northern Territory)	Soup, tortilla making
Kulli	Landrace, Primitive	Bolivia	-18.18	-65	Highland	Moderate	CIMMYTMA 14235	South American-Andean (G3)	Bolivian highlands (g8)	Darkest color landrace (Purple)	South America-Andean Region	Flour, thickener, beverages (atole)
Dente Branco	Landrace	Uruguay	-32.683	-58.133	Lowland	Wet	CIMMYTMA 6162	Mexico-South Andes (G1)	Northern Mexico (g1) to U.S.6	Resistant to Fusarium Ear rot	Northeast South America (Northern Territory)	Tortillas
Camelia	Landrace, Primitive	Chile	-33.45	-70.667	Lowland	Dry	CIMMYTMA 15218	South American-Andean (G3)	Bolivian lowland (g9)	Resistant to Fusarium Ear rot	South America-Andean Region	Popcorn
1S/SW = Southern and SouthWestern; CV= Central Valleys; SMO=Sierra Madre Occidental
2Lowland tropical = 0-700 m.a.s.l; Mid-altitude=701-1600 m.a.s.l; and Highland tropical=>1601 m.a.s.l
3Rainfall classification= Dry 500-<800 mm; Moderate=>800-<1270 mm; and Wet=>1270 mm
4Population group: G1- Mexico and Southern Andes group, G2- Mesoamerica lowland, and G3- South America-Andean region are the three main groups of maize populations from Latin America and the Caribbean, estimated by population structure analysis. From Bedoya, et al. (2017)
5Mex/Guat/Vir IS/Ven = South Mexico/Guatemala/Virgin IS/Venezuela sub-cluster
6Bedoya et al. (2017) note Dente Branco originated from N. Mexico into the U.S. and then was introduced into Eastern South America
7Sub-populations noted were identified by sub-structure analysis (see Bedoya et al. 2017): g1- Northern Mexico, and g2- Central Mexico are the sub-population of G1, g4 - Tropical lowland, g5- South Mex/Guat/Vir IS/Ven, and g7- greater and lesser Antilles are the sub-population of G2. g8- Bolivian highlands, g9- Bolivian lowlands, g12- Highland Andes, and g16- Moroti's sub-cluster is the sub-popul…
8Mega-Geography = Neighbor-joining cluster analysis of maize populations from Latin America and the Caribbean based on the proportion of shared alleles from 28 SSR markers: from Bedoya et al. (2017)
